# Supplementary material for: AI-Powered Mice Behavior Tracking and Its Application for Neuronal Manifold Analysis Based on Hippocampal Ensemble Activity in an Alzheimer’s Disease Mice Model
Source: Int J Mol Sci. 2025 Jul 25;26(15):7180. doi: 10.3390/ijms26157180 (PMC12346443; doi:10.3390/ijms26157180)
Supplement: Supplementary file 1 [file ijms-26-07180-s001.zip]

Archive with 2 entries (2 files):
- Supplementary materials.pdf
- Supplementary Video S1.mp4
